# Supplementary material for: Biological networks in gestational diabetes mellitus: insights into the mechanism of crosstalk between long non-coding RNA and N6-methyladenine modification
Source: BMC Pregnancy Childbirth. 2022 May 3;22:384. doi: 10.1186/s12884-022-04716-w (PMC9066898; doi:10.1186/s12884-022-04716-w)
Supplement: Supplementary file 4 — Additional file 4. Supplementary file 1. [file 12884_2022_4716_MOESM4_ESM.xlsx]

## Sheet: LINC00667
ModChr	ModStart	ModEnd	ModID	Strand	SupportNum	SupportList	geneName	genetype	region	sequence	motifscore
chr18	5237961	5237962	m6A_site_210677	+	8	GSM1166139,GSM1272364,GSM2010450,GSM2010454,GSM2010456,GSM2283214,GSM2483507,GSM2483508	LINC00667	lincRNA	exon	CTGGGCTCACGCTCTGCCGGACACCAATCCCGGCGGCCCTG	371.87
chr18	5238095	5238096	m6A_site_210680	+	36	GSE37003,GSE65380,GSM1135036,GSM1135037,GSM1166139,GSM1166140,GSM1166141,GSM1166143,GSM1272360,GSM1272366,GSM1272368,GSM1339409,GSM1339413,GSM1339415,GSM1339421,GSM1339423,GSM1339425,GSM1339427,GSM1339429,GSM1339433,GSM1339435,GSM1339437,GSM1339439,GSM1982263,GSM2010450,GSM2010452,GSM2010454,GSM2010456,GSM2460345,GSM2460347,GSM2460348,GSM2460354,GSM2460360,GSM2483505,GSM2483507,GSM2483508	LINC00667	lincRNA	exon	CAGCGCCGCGGCCGGGAGGGACCGAGCGGGGAGCAAGGCCT	369.74
chr18	5238159	5238160	m6A_site_210681	+	59	GSE37003,GSE65380,GSM1135021,GSM1135025,GSM1135028,GSM1135029,GSM1135032,GSM1135032,GSM1135036,GSM1135037,GSM1166139,GSM1166140,GSM1166141,GSM1166142,GSM1166143,GSM1272358,GSM1272360,GSM1272362,GSM1272364,GSM1272366,GSM1272368,GSM1339395,GSM1339403,GSM1339405,GSM1339409,GSM1339411,GSM1339413,GSM1339415,GSM1339419,GSM1339421,GSM1339423,GSM1339425,GSM1339427,GSM1339429,GSM1339433,GSM1339435,GSM1339…	LINC00667	lincRNA	exon	GTTGGCTGTCATGATGTAGGACCTCCTGACCTAGAACCATG	369.74
chr18	5238174	5238175	m6A_site_210682	+	59	GSE37003,GSE65380,GSM1135021,GSM1135025,GSM1135028,GSM1135029,GSM1135032,GSM1135032,GSM1135036,GSM1135037,GSM1166139,GSM1166140,GSM1166141,GSM1166142,GSM1166143,GSM1272358,GSM1272360,GSM1272362,GSM1272364,GSM1272366,GSM1272368,GSM1339395,GSM1339403,GSM1339405,GSM1339409,GSM1339411,GSM1339413,GSM1339415,GSM1339419,GSM1339421,GSM1339423,GSM1339425,GSM1339427,GSM1339429,GSM1339433,GSM1339435,GSM1339…	LINC00667	lincRNA	exon	GTAGGACCTCCTGACCTAGAACCATGCCCGGCGCAGGGAGA	299.78
chr18	5238195	5238196	m6A_site_210683	+	65	GSE37003,GSE65380,GSM1135020,GSM1135021,GSM1135024,GSM1135025,GSM1135028,GSM1135029,GSM1135032,GSM1135032,GSM1135036,GSM1135037,GSM1166139,GSM1166140,GSM1166141,GSM1166142,GSM1166143,GSM1166144,GSM1272358,GSM1272360,GSM1272362,GSM1272364,GSM1272366,GSM1272368,GSM1339395,GSM1339397,GSM1339403,GSM1339405,GSM1339409,GSM1339411,GSM1339413,GSM1339415,GSM1339419,GSM1339421,GSM1339423,GSM1339425,GSM1339…	LINC00667	lincRNA	exon	CCATGCCCGGCGCAGGGAGAACAACGAGCTTACGGACCGGG	301.91
chr18	5238210	5238211	m6A_site_210684	+	65	GSE37003,GSE65380,GSM1135020,GSM1135021,GSM1135024,GSM1135025,GSM1135028,GSM1135029,GSM1135032,GSM1135032,GSM1135036,GSM1135037,GSM1166139,GSM1166140,GSM1166141,GSM1166142,GSM1166143,GSM1166144,GSM1272358,GSM1272360,GSM1272362,GSM1272364,GSM1272366,GSM1272368,GSM1339395,GSM1339397,GSM1339403,GSM1339405,GSM1339409,GSM1339411,GSM1339413,GSM1339415,GSM1339419,GSM1339421,GSM1339423,GSM1339425,GSM1339…	LINC00667	lincRNA	exon	GGAGAACAACGAGCTTACGGACCGGGTGCGGGGGCTGCTGT	369.74
chr18	5238380	5238381	m6A_site_210685	+	63	GSE37003,GSE65380,GSM1135020,GSM1135021,GSM1135024,GSM1135025,GSM1135032,GSM1135032,GSM1135036,GSM1135037,GSM1166139,GSM1166140,GSM1166141,GSM1166142,GSM1166143,GSM1166144,GSM1272358,GSM1272360,GSM1272362,GSM1272364,GSM1272366,GSM1272368,GSM1339393,GSM1339399,GSM1339403,GSM1339405,GSM1339407,GSM1339409,GSM1339411,GSM1339413,GSM1339415,GSM1339417,GSM1339419,GSM1339421,GSM1339423,GSM1339425,GSM1339…	LINC00667	lincRNA	exon	CGAGGCTAGATTCTCGAAAGACATCCTGAAGGTGGCTTTCT	296.92
chr18	5238530	5238531	m6A_site_210688	+	24	GSE65380,GSM1135024,GSM1135025,GSM1166139,GSM1166140,GSM1166143,GSM1272358,GSM1272360,GSM1272364,GSM1272366,GSM1272368,GSM1339439,GSM1339441,GSM2010450,GSM2010452,GSM2010454,GSM2010456,GSM2460345,GSM2460347,GSM2460352,GSM2483505,GSM2483507,GSM2483508,GSM908331	LINC00667	lincRNA	exon	TTCGCCGTCGTGGGTAGGAAACAGTCGGGCCGGATCCCCGG	226.96
chr18	5238632	5238633	m6A_site_210690	+	47	GSE37003,GSE65380,GSM1135020,GSM1135021,GSM1135024,GSM1135025,GSM1135028,GSM1135032,GSM1135032,GSM1135036,GSM1135037,GSM1166139,GSM1166140,GSM1166141,GSM1166142,GSM1166143,GSM1272360,GSM1272366,GSM1272368,GSM1339409,GSM1339411,GSM1339413,GSM1339417,GSM1339421,GSM1339423,GSM1339425,GSM1339427,GSM1339429,GSM1339433,GSM1339435,GSM1339437,GSM1339439,GSM1339441,GSM1982257,GSM1982263,GSM2010450,GSM2010…	LINC00667	lincRNA	exon	CACTAGTTCCAAGCTGCTGGACTTTGACCCTCGCTGGGAAG	419.59
chr18	5238722	5238723	m6A_site_210691	+	64	GSE37003,GSE65380,GSM1135020,GSM1135021,GSM1135024,GSM1135025,GSM1135028,GSM1135029,GSM1135032,GSM1135032,GSM1135036,GSM1135037,GSM1166139,GSM1166140,GSM1166141,GSM1166142,GSM1166143,GSM1166144,GSM1272358,GSM1272360,GSM1272362,GSM1272366,GSM1272368,GSM1339393,GSM1339395,GSM1339399,GSM1339403,GSM1339405,GSM1339409,GSM1339411,GSM1339413,GSM1339415,GSM1339417,GSM1339419,GSM1339421,GSM1339423,GSM1339…	LINC00667	lincRNA	exon	CAACCCGGTCACTGCCCAGGACCTGTTAAAAGTTGAATGGA	369.74
chr18	5238742	5238743	m6A_site_210692	+	68	GSE37003,GSE65380,GSM1135020,GSM1135021,GSM1135024,GSM1135025,GSM1135028,GSM1135029,GSM1135032,GSM1135032,GSM1135036,GSM1135037,GSM1166139,GSM1166140,GSM1166141,GSM1166142,GSM1166143,GSM1166144,GSM1272358,GSM1272360,GSM1272362,GSM1272364,GSM1272366,GSM1272368,GSM1339393,GSM1339395,GSM1339399,GSM1339403,GSM1339405,GSM1339407,GSM1339409,GSM1339411,GSM1339413,GSM1339415,GSM1339417,GSM1339419,GSM1339…	LINC00667	lincRNA	exon	ACCTGTTAAAAGTTGAATGGACCTCCCAGAATCACGCCGCT	369.74
chr18	5238816	5238817	m6A_site_210693	+	70	GSE37003,GSE65380,GSM1135020,GSM1135021,GSM1135024,GSM1135025,GSM1135028,GSM1135029,GSM1135032,GSM1135032,GSM1135036,GSM1135037,GSM1166139,GSM1166140,GSM1166141,GSM1166142,GSM1166143,GSM1166144,GSM1272358,GSM1272360,GSM1272362,GSM1272364,GSM1272366,GSM1272368,GSM1339393,GSM1339395,GSM1339399,GSM1339401,GSM1339403,GSM1339405,GSM1339407,GSM1339409,GSM1339411,GSM1339413,GSM1339415,GSM1339417,GSM1339…	LINC00667	lincRNA	exon	CCTTTGAGAATCAGGGTCAAACTTGGAAGGGCCTGCATTTG	274.68
chr18	5238851	5238852	m6A_site_210694	+	67	GSE37003,GSE65380,GSM1135021,GSM1135024,GSM1135025,GSM1135028,GSM1135029,GSM1135032,GSM1135032,GSM1135036,GSM1135037,GSM1166139,GSM1166140,GSM1166141,GSM1166142,GSM1166143,GSM1166144,GSM1272358,GSM1272360,GSM1272362,GSM1272364,GSM1272366,GSM1272368,GSM1339393,GSM1339395,GSM1339401,GSM1339403,GSM1339405,GSM1339407,GSM1339409,GSM1339411,GSM1339413,GSM1339415,GSM1339417,GSM1339419,GSM1339421,GSM1339…	LINC00667	lincRNA	exon	CATTTGTCACACTTCCTCGGACACTAATTTGGATAGTTCAG	371.87
chr18	5239063	5239064	m6A_site_210695	+	28	GSE37003,GSE65380,GSM1135032,GSM1166139,GSM1339393,GSM1339395,GSM1339403,GSM1339405,GSM1339409,GSM1339411,GSM1339413,GSM1339415,GSM1339417,GSM1339421,GSM1339423,GSM1339425,GSM1339427,GSM1339429,GSM1339433,GSM1339435,GSM1339439,GSM2010450,GSM2010452,GSM2460345,GSM2460347,GSM2460348,GSM2460354,GSM2460360	LINC00667,LINC00667	lincRNA,lincRNA	exon,intron	AAAAAGTATTTACTTTTAAAACTTGAATGTATATCTTTACC	274.68
chr18	5239114	5239115	m6A_site_210696	+	15	GSE65380,GSM1339393,GSM1339403,GSM1339405,GSM1339411,GSM1339413,GSM1339415,GSM1339417,GSM1339421,GSM1339423,GSM1339433,GSM1339439,GSM2010450,GSM2010452,GSM2460347	LINC00667,LINC00667	lincRNA,lincRNA	intron,exon	TACAGTAGTGCTTGGAAGAAACAGATTAGTAAGACAAAATA	226.96
chr18	5239127	5239128	m6A_site_210697	+	15	GSE65380,GSM1339393,GSM1339403,GSM1339405,GSM1339411,GSM1339413,GSM1339415,GSM1339417,GSM1339421,GSM1339423,GSM1339433,GSM1339439,GSM2010450,GSM2010452,GSM2460347	LINC00667,LINC00667	lincRNA,lincRNA	exon,intron	GGAAGAAACAGATTAGTAAGACAAAATATATGTCTTCAAGA	296.92
chr18	5239148	5239149	m6A_site_210698	+	9	GSE65380,GSM1339393,GSM1339403,GSM1339405,GSM1339415,GSM1339417,GSM1339421,GSM1339423,GSM1339439	LINC00667,LINC00667	lincRNA,lincRNA	exon,intron	CAAAATATATGTCTTCAAGAACACTTACGTTCTGAGAAAGA	301.91
chr18	5240832	5240833	m6A_site_210701	+	5	GSM1135036,GSM1135037,GSM1339403,GSM1339405,GSM2460356	LINC00667,LINC00667	lincRNA,lincRNA	intron,exon	ATCCAGGTCTTTCTGGCTAAACTGCAGTATATCCACAATGG	274.68
chr18	5240862	5240863	m6A_site_210702	+	5	GSM1135036,GSM1135037,GSM1339403,GSM1339405,GSM2460356	LINC00667,LINC00667	lincRNA,lincRNA	intron,exon	ATCCACAATGGGGCCAATGGACACATAAGGGAGGCCCTATC	371.87
chr18	5240889	5240890	m6A_site_210703	+	5	GSM1135036,GSM1339403,GSM1339405,GSM1339415,GSM2460354	LINC00667,LINC00667	lincRNA,lincRNA	exon,intron	AGGGAGGCCCTATCACAGGAACACGAACACCCGGAGTCGCT	301.91
chr18	5240895	5240896	m6A_site_210704	+	5	GSM1135036,GSM1339403,GSM1339405,GSM1339415,GSM2460354	LINC00667,LINC00667	lincRNA,lincRNA	exon,intron	GCCCTATCACAGGAACACGAACACCCGGAGTCGCTAGAAAT	301.91
chr18	5241054	5241055	m6A_site_210708	+	1	GSM1339403	LINC00667,LINC00667	lincRNA,lincRNA	intron,exon	GTCAAATTTGAGATATAAAAACCTTTCTCAAGGTAGACTCT	224.83
chr18	5241070	5241071	m6A_site_210709	+	1	GSM1339403	LINC00667,LINC00667	lincRNA,lincRNA	exon,intron	AAAAACCTTTCTCAAGGTAGACTCTTTGGCCCCTATGCCTA	344.64
chr18	5241176	5241177	m6A_site_210710	+	1	GSM1339403	LINC00667,LINC00667	lincRNA,lincRNA	exon,intron	AAGGGGAAGCAGTCATGTGAACTCATGTGCTGGAAGAATCC	349.63
chr18	5243801	5243802	m6A_site_210711	+	1	GSM1166141	AluSz6,LINC00667	Alu,lincRNA	exon,exon	AATTAGCCGGGCATGGTGGAACACACCTGCAATCCCAGCTA	301.91
chr18	5243853	5243854	m6A_site_210712	+	22	GSE65380,GSM1135021,GSM1135036,GSM1166141,GSM1166143,GSM1166144,GSM1272358,GSM1272360,GSM1272366,GSM1272368,GSM1339403,GSM1339411,GSM1339417,GSM1339421,GSM1339423,GSM1339425,GSM2010450,GSM2010452,GSM2010454,GSM2460354,GSM2483505,GSM2483507	AluSz6,LINC00667	Alu,lincRNA	exon,exon	GAGGCAAGAGAATCGCTTGAACCTGGGAGGCAGAAGTTGCA	299.78
chr18	5243879	5243880	m6A_site_210713	+	33	GSE65380,GSM1135021,GSM1135036,GSM1166139,GSM1166140,GSM1166141,GSM1166143,GSM1272358,GSM1272360,GSM1272364,GSM1272366,GSM1272368,GSM1339403,GSM1339409,GSM1339411,GSM1339413,GSM1339417,GSM1339419,GSM1339421,GSM1339423,GSM1339425,GSM1339427,GSM1339429,GSM1339435,GSM1339441,GSM2010450,GSM2010452,GSM2010454,GSM2460352,GSM2460354,GSM2483505,GSM2483506,GSM2483507	LINC00667,AluSz6	lincRNA,Alu	exon,exon	GAGGCAGAAGTTGCAGTGAAACAAGTTGGTGCCAATGCATT	226.96
chr18	5243922	5243923	m6A_site_210714	+	44	GSE65380,GSM1135021,GSM1135036,GSM1135037,GSM1166139,GSM1166140,GSM1166142,GSM1166143,GSM1272358,GSM1272360,GSM1272362,GSM1272364,GSM1272366,GSM1272368,GSM1339395,GSM1339403,GSM1339405,GSM1339407,GSM1339409,GSM1339411,GSM1339413,GSM1339415,GSM1339417,GSM1339419,GSM1339421,GSM1339423,GSM1339425,GSM1339427,GSM1339429,GSM1339435,GSM1339437,GSM1339439,GSM1339441,GSM2010450,GSM2010452,GSM2010454,GSM24…	AluSz6,LINC00667	Alu,lincRNA	exon,exon	AGCCTGGATGATGGAGCGAGACTCTGTCTCAAGAAAAAAAA	344.64
chr18	5243944	5243945	m6A_site_210715	+	46	GSE65380,GSM1135021,GSM1135036,GSM1135037,GSM1166139,GSM1166140,GSM1166142,GSM1166143,GSM1272358,GSM1272360,GSM1272362,GSM1272364,GSM1272366,GSM1272368,GSM1339393,GSM1339395,GSM1339403,GSM1339405,GSM1339407,GSM1339409,GSM1339411,GSM1339413,GSM1339415,GSM1339417,GSM1339419,GSM1339421,GSM1339423,GSM1339425,GSM1339427,GSM1339429,GSM1339433,GSM1339435,GSM1339437,GSM1339439,GSM1339441,GSM2010450,GSM20…	LINC00667,AluSz6	lincRNA,Alu	exon,exon	TCTGTCTCAAGAAAAAAAAAACAAAAACAAAAACAGAACTC	226.96
chr18	5243950	5243951	m6A_site_210716	+	46	GSE65380,GSM1135021,GSM1135036,GSM1135037,GSM1166139,GSM1166140,GSM1166142,GSM1166143,GSM1272358,GSM1272360,GSM1272362,GSM1272364,GSM1272366,GSM1272368,GSM1339393,GSM1339395,GSM1339403,GSM1339405,GSM1339407,GSM1339409,GSM1339411,GSM1339413,GSM1339415,GSM1339417,GSM1339419,GSM1339421,GSM1339423,GSM1339425,GSM1339427,GSM1339429,GSM1339433,GSM1339435,GSM1339437,GSM1339439,GSM1339441,GSM2010450,GSM20…	AluSz6,LINC00667	Alu,lincRNA	exon,exon	TCAAGAAAAAAAAAACAAAAACAAAAACAGAACTCTGCCTC	226.96
chr18	5243956	5243957	m6A_site_210717	+	46	GSE65380,GSM1135021,GSM1135036,GSM1135037,GSM1166139,GSM1166140,GSM1166142,GSM1166143,GSM1272358,GSM1272360,GSM1272362,GSM1272364,GSM1272366,GSM1272368,GSM1339393,GSM1339395,GSM1339403,GSM1339405,GSM1339407,GSM1339409,GSM1339411,GSM1339413,GSM1339415,GSM1339417,GSM1339419,GSM1339421,GSM1339423,GSM1339425,GSM1339427,GSM1339429,GSM1339433,GSM1339435,GSM1339437,GSM1339439,GSM1339441,GSM2010450,GSM20…	AluSz6,LINC00667	Alu,lincRNA	exon,exon	AAAAAAAAACAAAAACAAAAACAGAACTCTGCCTCATAGCG	226.96
chr18	5243961	5243962	m6A_site_210718	+	44	GSE65380,GSM1135021,GSM1135036,GSM1135037,GSM1166139,GSM1166140,GSM1166142,GSM1166143,GSM1272358,GSM1272360,GSM1272362,GSM1272364,GSM1272366,GSM1272368,GSM1339393,GSM1339395,GSM1339403,GSM1339405,GSM1339407,GSM1339409,GSM1339411,GSM1339413,GSM1339415,GSM1339417,GSM1339419,GSM1339421,GSM1339423,GSM1339425,GSM1339427,GSM1339429,GSM1339433,GSM1339435,GSM1339437,GSM1339439,GSM1339441,GSM2010450,GSM20…	LINC00667	lincRNA	exon	AAAACAAAAACAAAAACAGAACTCTGCCTCATAGCGTCTTT	349.63
chr18	5243997	5243998	m6A_site_210719	+	41	GSE65380,GSM1135036,GSM1135037,GSM1166139,GSM1166140,GSM1166142,GSM1166143,GSM1272358,GSM1272360,GSM1272366,GSM1272368,GSM1339393,GSM1339395,GSM1339403,GSM1339405,GSM1339407,GSM1339409,GSM1339411,GSM1339413,GSM1339415,GSM1339417,GSM1339419,GSM1339421,GSM1339423,GSM1339425,GSM1339427,GSM1339429,GSM1339433,GSM1339435,GSM1339437,GSM1339439,GSM1339441,GSM2010450,GSM2010452,GSM2010454,GSM2460345,GSM24…	LINC00667	lincRNA	exon	TCTTTTAAGTTATACACTGGACCTATCCTTTCCTCACTGAC	369.74
chr18	5244020	5244021	m6A_site_210720	+	33	GSE65380,GSM1135036,GSM1135037,GSM1166139,GSM1166140,GSM1166142,GSM1272368,GSM1339393,GSM1339403,GSM1339405,GSM1339407,GSM1339409,GSM1339411,GSM1339413,GSM1339415,GSM1339417,GSM1339419,GSM1339421,GSM1339423,GSM1339425,GSM1339433,GSM1339435,GSM1339437,GSM1339439,GSM1339441,GSM2010450,GSM2010452,GSM2010454,GSM2460347,GSM2460352,GSM2460354,GSM2460356,GSM2460360	LINC00667	lincRNA	exon	TATCCTTTCCTCACTGACAGACATTTTAAAAATTTTTTGGT	296.92
chr18	5244106	5244107	m6A_site_210721	+	11	GSE65380,GSM1166139,GSM1166142,GSM1339403,GSM1339407,GSM1339415,GSM1339435,GSM2010450,GSM2010452,GSM2203060,GSM2460347	LINC00667	lincRNA	exon	GAATAAGGGGAGGAAAGGGGACTCCAATAGCAGAGAAAGGT	419.59
chr18	5244252	5244253	m6A_site_210722	+	3	GSM1166139,GSM1166140,GSM1339415	LINC00667	lincRNA	exon	TATTGGAGTTTGCCAGAGAAACAGAATGAGAGAGACAGAGA	226.96
chr18	5244266	5244267	m6A_site_210723	+	7	GSE65380,GSM1166139,GSM1166140,GSM1166141,GSM1339415,GSM2010450,GSM2010452	LINC00667	lincRNA	exon	AGAGAAACAGAATGAGAGAGACAGAGAGGTTTATTGTAGGA	296.92
chr18	5244318	5244319	m6A_site_210724	+	11	GSE65380,GSM1166139,GSM1166140,GSM1166141,GSM1166143,GSM1339407,GSM1339415,GSM1339427,GSM2010450,GSM2010452,GSM2010454	LINC00667	lincRNA	exon	TGATTACGGAGGCTGAGAAGACCCACGATCTGCCATCTGCA	294.79
chr18	5244442	5244443	m6A_site_210725	+	12	GSE65380,GSM1166139,GSM1166140,GSM1166141,GSM1166143,GSM1339405,GSM1339407,GSM1339411,GSM1339415,GSM1339441,GSM2010450,GSM2010452	LINC00667	lincRNA	exon	GAGAAAATAGATGTCCCAGAACAAGCAGAGAGGCTGATTTT	301.91
chr18	5244505	5244506	m6A_site_210726	+	8	GSE65380,GSM1166139,GSM1166140,GSM1166141,GSM1166143,GSM1339393,GSM1339403,GSM1339415	LINC00667	lincRNA	exon	TCATATGGGGCACTGAATGGACTGATGCCCATCCACATTAG	419.59
chr18	5244582	5244583	m6A_site_210727	+	12	GSE37003,GSE65380,GSM1135036,GSM1166139,GSM1166140,GSM1166141,GSM1166143,GSM1339393,GSM1339403,GSM1339415,GSM1339437,GSM2203064	LINC00667	lincRNA	exon	AATGTCAATGACTTCCAGAAACACCCTCACCAACACACGTG	226.96
chr18	5244680	5244681	m6A_site_210728	+	29	GSE37003,GSE65380,GSM1135036,GSM1166139,GSM1166140,GSM1166141,GSM1166143,GSM1272366,GSM1339393,GSM1339403,GSM1339405,GSM1339411,GSM1339415,GSM1339417,GSM1339419,GSM1339421,GSM1339423,GSM1339435,GSM1339437,GSM1339441,GSM2010450,GSM2010452,GSM2203060,GSM2203063,GSM2203064,GSM2460345,GSM2460352,GSM2460354,GSM2460356	LINC00667	lincRNA	exon	ATTAACCATCACAGAAGGAGACTGGCCTTACTCTGAAATTA	344.64
chr18	5244705	5244706	m6A_site_210729	+	29	GSE37003,GSE65380,GSM1135036,GSM1166139,GSM1166140,GSM1166141,GSM1166143,GSM1272366,GSM1339393,GSM1339403,GSM1339405,GSM1339411,GSM1339415,GSM1339417,GSM1339419,GSM1339421,GSM1339423,GSM1339435,GSM1339437,GSM1339441,GSM2010450,GSM2010452,GSM2203060,GSM2203063,GSM2203064,GSM2460345,GSM2460352,GSM2460354,GSM2460356	LINC00667	lincRNA	exon	CCTTACTCTGAAATTAGGAAACTAAAGAAGTGACCAGAATG	274.68
chr18	5244729	5244730	m6A_site_210730	+	29	GSE37003,GSE65380,GSM1166139,GSM1166140,GSM1166141,GSM1166143,GSM1272360,GSM1272364,GSM1272366,GSM1272368,GSM1339393,GSM1339403,GSM1339405,GSM1339411,GSM1339415,GSM1339417,GSM1339419,GSM1339421,GSM1339423,GSM1339435,GSM1339437,GSM1339441,GSM2010450,GSM2010452,GSM2203060,GSM2203064,GSM2460345,GSM2460352,GSM2460354	LINC00667	lincRNA	exon	AAGAAGTGACCAGAATGGAGACTAGGTAGAGACAACTAGTT	344.64
chr18	5244740	5244741	m6A_site_210731	+	28	GSE37003,GSE65380,GSM1166139,GSM1166140,GSM1166141,GSM1166143,GSM1272360,GSM1272364,GSM1272366,GSM1272368,GSM1339393,GSM1339403,GSM1339405,GSM1339411,GSM1339415,GSM1339417,GSM1339419,GSM1339421,GSM1339423,GSM1339435,GSM1339437,GSM1339439,GSM1339441,GSM2010450,GSM2010452,GSM2460345,GSM2460352,GSM2460354	LINC00667	lincRNA	exon	AGAATGGAGACTAGGTAGAGACAACTAGTTCTCTACCAAAC	296.92
chr18	5244759	5244760	m6A_site_210732	+	28	GSE37003,GSE65380,GSM1166139,GSM1166140,GSM1166141,GSM1166143,GSM1272360,GSM1272364,GSM1272366,GSM1272368,GSM1339393,GSM1339403,GSM1339405,GSM1339411,GSM1339415,GSM1339417,GSM1339419,GSM1339421,GSM1339423,GSM1339435,GSM1339437,GSM1339439,GSM1339441,GSM2010450,GSM2010452,GSM2460345,GSM2460352,GSM2460354	LINC00667	lincRNA	exon	GACAACTAGTTCTCTACCAAACATGTACAGTTATTCGTTGG	226.96
chr18	5244805	5244806	m6A_site_210733	+	19	GSE37003,GSE65380,GSM1166139,GSM1272360,GSM1272364,GSM1272366,GSM1272368,GSM1339405,GSM1339411,GSM1339415,GSM1339417,GSM1339421,GSM1339423,GSM1339441,GSM2010452,GSM2460345,GSM2460347,GSM2460352,GSM2460354	LINC00667	lincRNA	exon	GAAGGGGATTGGTTCCAGGAACTCTCAGGGATACCAAAATC	349.63
